# Supplementary material for: Rare and low-frequency coding genetic variants contribute to pediatric-onset multiple sclerosis
Source: Mult Scler. 2023 Feb 8;29(4-5):505–11. doi: 10.1177/13524585221150736 (PMC10149552; doi:10.1177/13524585221150736)
Supplement: sj-xlsx-1-msj-10.1177_13524585221150736 – Supplemental material for Rare and low-frequency coding genetic variants contribute to pediatric-onset multiple sclerosis [file sj-xlsx-1-msj-10.1177_13524585221150736.xlsx]

## Sheet: Supplementary Table 1
Supplementary Table 1. Rare and low-frequency variants in three significiant genes from SKAT-O analyses, including allele frequencies in POMS cases and controls and p-value from leave-one-out analyses rerunning SKAT-O with the indicated variant removed.
gene	chr	variant	start	end	A1	A2	case freq (%)	control freq (%)	maf difference	gene pvalue	loo pvalue
AGER	chr6	exm534759	32149139	32149140	T	C	0.25	0.16	0.09	7.96e-05	0.000155
AGER	chr6	exm534767	32149218	32149219	A	G	0	0.33	-0.33	7.96e-05	0.000235
AGER	chr6	exm-rs2071288	32149259	32149260	T	C	1.65	0.16	1.49	7.96e-05	0.000161
AGER	chr6	exm534777	32150062	32150063	T	C	0	0.16	-0.16	7.96e-05	0.000172
AGER	chr6	exm534801	32150889	32150890	A	C	0	0.16	-0.16	7.96e-05	0.000116
AGER	chr6	exm534819	32151442	32151443	T	C	1.78	4.1	-2.32	7.96e-05	0.000264
AGER	chr6	rs2070600	32151442	32151443	T	C	1.78	4.25	-2.47	7.96e-05	0.000459
AGER	chr6	exm534821	32151457	32151458	A	G	0.51	0.49	0.02	7.96e-05	3.03797e-05
AGER	chr6	exm534825	32151663	32151664	T	C	0	0.16	-0.16	7.96e-05	0.00025
BRD2	chr6	exm-rs1049278	32939784	32939785	C	T	0.25	0.33	-0.08	5.89e-05	0.000101
BRD2	chr6	exm537148	32942276	32942277	A	G	1.4	1	0.4	5.89e-05	1.27899e-05
BRD2	chr6	exm537155	32942353	32942354	T	G	0.89	1.63	-0.74	5.89e-05	0.000123
BRD2	chr6	exm2257766	32942385	32942386	A	C	0.13	0.49	-0.36	5.89e-05	6.78715e-05
BRD2	chr6	exm537160	32942385	32942386	A	C	0.13	0.33	-0.2	5.89e-05	6.31913e-05
BRD2	chr6	exm537196	32944127	32944128	T	C	0.51	1.63	-1.12	5.89e-05	0.000614
BRD2	chr6	exm537234	32945624	32945625	T	C	3.44	3.76	-0.32	5.89e-05	5.74853e-05
BRD2	chr6	exm537239	32945700	32945701	T	G	1.91	4.77	-2.86	5.89e-05	0.00952
BRD2	chr6	exm537254	32946028	32946029	A	G	0.26	0.34	-0.08	5.89e-05	9.29931e-05
BRD2	chr6	exm537258	32946118	32946119	C	G	0.13	0.49	-0.36	5.89e-05	6.78715e-05
BRD2	chr6	exm-rs2066744	32948332	32948333	T	C	0	0.16	-0.16	5.89e-05	0.000101
BRD2	chr6	exm537291	32948384	32948385	A	G	0	0.16	-0.16	5.89e-05	0.000151
BRD2	chr6	exm2257767	32948461	32948462	A	G	2.04	4.25	-2.21	5.89e-05	0.00098
PRF1	chr10	exm831336	72358166	72358167	A	G	0	0.16	-0.16	0.0027	0.00247
PRF1	chr10	exm831356	72358406	72358407	T	C	0	0.16	-0.16	0.0027	0.00292
PRF1	chr10	exm831384	72358721	72358722	C	T	1.02	0.33	0.69	0.0027	0.00141
PRF1	chr10	exm831389	72358802	72358803	T	C	0.13	0	0.13	0.0027	0.00342
PRF1	chr10	exm831416	72360386	72360387	A	G	6.69	3.09	3.6	0.0027	0.443
PRF1	chr10	exm831426	72360576	72360577	A	G	0	0.16	-0.16	0.0027	0.00234
Abbreviations: chr, chromosome; freq, frequency; loo, leave-one-out; MAF, minor allele frequency
MAF difference is MAF among cases minus MAF among controls in study sample
